# Supplementary material for: Development of the Intestinal Microbiota of Dairy Calves and Changes Associated with Cryptosporidium spp. Infection in Brazil
Source: Microorganisms. 2024 Aug 23;12(9):1744. doi: 10.3390/microorganisms12091744 (PMC11434485; doi:10.3390/microorganisms12091744)
Supplement: Supplementary file 1 [file microorganisms-12-01744-s001.zip]

Archive with 1 entries (1 files):
- microorganisms-3062666-supplementary.pdf
